# Supplementary material for: A 24-48 h fed Amblyomma americanum tick saliva immuno-proteome
Source: BMC Genomics. 2014 Jun 24;15:518. doi: 10.1186/1471-2164-15-518 (PMC4099483; doi:10.1186/1471-2164-15-518)
Supplement: Supplementary file 1 — Additional file 1: List of sequences encoding hypothetical immunogenic 24-48 h fed Amblyomma americanum tick saliva proteins which do not match tick sequences present in GenBank. (XLSX 25 KB) [file 12864_2014_6241_MOESM1_ESM.xlsx]

## Sheet: BP6
Library	Accession#		Library	Accession#		Library	Accession#		Library	Accession#
BP6	GBAI01000004		BP10	GBAJ01000001		BP13-14	GBAK01000001		BP15-16	GBAL01000002
BP6	GBAI01000005		BP10	GBAJ01000006		BP13-14	GBAK01000002		BP15-16	GBAL01000003
BP6	GBAI01000008		BP10	GBAJ01000012		BP13-14	GBAK01000005		BP15-16	GBAL01000004
BP6	GBAI01000011		BP10	GBAJ01000013		BP13-14	GBAK01000006		BP15-16	GBAL01000005
BP6	GBAI01000012		BP10	GBAJ01000014		BP13-14	GBAK01000007		BP15-16	GBAL01000008
BP6	GBAI01000016		BP10	GBAJ01000016		BP13-14	GBAK01000010		BP15-16	GBAL01000015
BP6	GBAI01000017		BP10	GBAJ01000017		BP13-14	GBAK01000011		BP15-16	GBAL01000018
BP6	GBAI01000018		BP10	GBAJ01000029		BP13-14	GBAK01000012		BP15-16	GBAL01000019
BP6	GBAI01000019		BP10	GBAJ01000031		BP13-14	GBAK01000013		BP15-16	GBAL01000020
BP6	GBAI01000023		BP10	GBAJ01000032		BP13-14	GBAK01000015		BP15-16	GBAL01000025
BP6	GBAI01000027		BP10	GBAJ01000038		BP13-14	GBAK01000016		BP15-16	GBAL01000030
BP6	GBAI01000029		BP10	GBAJ01000046		BP13-14	GBAK01000017		BP15-16	GBAL01000032
BP6	GBAI01000034		BP10	GBAJ01000047		BP13-14	GBAK01000018		BP15-16	GBAL01000034
BP6	GBAI01000039		BP10	GBAJ01000055		BP13-14	GBAK01000019		BP15-16	GBAL01000039
BP6	GBAI01000040		BP10	GBAJ01000057		BP13-14	GBAK01000022		BP15-16	GBAL01000041
BP6	GBAI01000041		BP10	GBAJ01000058		BP13-14	GBAK01000023		BP15-16	GBAL01000042
BP6	GBAI01000042		BP10	GBAJ01000059		BP13-14	GBAK01000029		BP15-16	GBAL01000043
BP6	GBAI01000055		BP10	GBAJ01000060		BP13-14	GBAK01000030		BP15-16	GBAL01000045
BP6	GBAI01000060		BP10	GBAJ01000061		BP13-14	GBAK01000032		BP15-16	GBAL01000046
BP6	GBAI01000063		BP10	GBAJ01000062		BP13-14	GBAK01000034		BP15-16	GBAL01000047
BP6	GBAI01000069		BP10	GBAJ01000063		BP13-14	GBAK01000036		BP15-16	GBAL01000050
BP6	GBAI01000071		BP10	GBAJ01000067		BP13-14	GBAK01000038		BP15-16	GBAL01000054
BP6	GBAI01000073		BP10	GBAJ01000068		BP13-14	GBAK01000041		BP15-16	GBAL01000056
BP6	GBAI01000076		BP10	GBAJ01000069		BP13-14	GBAK01000043		BP15-16	GBAL01000060
BP6	GBAI01000077		BP10	GBAJ01000070		BP13-14	GBAK01000046		BP15-16	GBAL01000061
BP6	GBAI01000081		BP10	GBAJ01000075		BP13-14	GBAK01000047		BP15-16	GBAL01000062
BP6	GBAI01000087		BP10	GBAJ01000085		BP13-14	GBAK01000048		BP15-16	GBAL01000063
BP6	GBAI01000091		BP10	GBAJ01000087		BP13-14	GBAK01000051		BP15-16	GBAL01000064
BP6	GBAI01000094		BP10	GBAJ01000089		BP13-14	GBAK01000052		BP15-16	GBAL01000065
BP6	GBAI01000095		BP10	GBAJ01000092		BP13-14	GBAK01000053		BP15-16	GBAL01000066
BP6	GBAI01000105		BP10	GBAJ01000093		BP13-14	GBAK01000054		BP15-16	GBAL01000067
BP6	GBAI01000106		BP10	GBAJ01000095		BP13-14	GBAK01000057		BP15-16	GBAL01000068
			BP10	GBAJ01000097		BP13-14	GBAK01000060		BP15-16	GBAL01000070
			BP10	GBAJ01000106		BP13-14	GBAK01000063		BP15-16	GBAL01000071
			BP10	GBAJ01000107		BP13-14	GBAK01000065		BP15-16	GBAL01000074
			BP10	GBAJ01000108		BP13-14	GBAK01000070		BP15-16	GBAL01000075
						BP13-14	GBAK01000074		BP15-16	GBAL01000081
						BP13-14	GBAK01000078		BP15-16	GBAL01000082
						BP13-14	GBAK01000080		BP15-16	GBAL01000083
						BP13-14	GBAK01000085		BP15-16	GBAL01000087
						BP13-14	GBAK01000086		BP15-16	GBAL01000088
						BP13-14	GBAK01000087		BP15-16	GBAL01000090
						BP13-14	GBAK01000088		BP15-16	GBAL01000091
						BP13-14	GBAK01000089		BP15-16	GBAL01000093
						BP13-14	GBAK01000090		BP15-16	GBAL01000094
						BP13-14	GBAK01000095		BP15-16	GBAL01000095
						BP13-14	GBAK01000096		BP15-16	GBAL01000096
						BP13-14	GBAK01000099		BP15-16	GBAL01000097
						BP13-14	GBAK01000103		BP15-16	GBAL01000100
						BP13-14	GBAK01000104		BP15-16	GBAL01000101
						BP13-14	GBAK01000106		BP15-16	GBAL01000102
						BP13-14	GBAK01000107		BP15-16	GBAL01000104
						BP13-14	GBAK01000112		BP15-16	GBAL01000105
						BP13-14	GBAK01000115		BP15-16	GBAL01000106
						BP13-14	GBAK01000117		BP15-16	GBAL01000107
						BP13-14	GBAK01000118		BP15-16	GBAL01000109
						BP13-14	GBAK01000120		BP15-16	GBAL01000110
						BP13-14	GBAK01000122		BP15-16	GBAL01000111
						BP13-14	GBAK01000124		BP15-16	GBAL01000115
						BP13-14	GBAK01000125		BP15-16	GBAL01000119
						BP13-14	GBAK01000126		BP15-16	GBAL01000120
						BP13-14	GBAK01000127		BP15-16	GBAL01000123
						BP13-14	GBAK01000128		BP15-16	GBAL01000124
						BP13-14	GBAK01000129		BP15-16	GBAL01000125
						BP13-14	GBAK01000130		BP15-16	GBAL01000128
						BP13-14	GBAK01000131		BP15-16	GBAL01000129
						BP13-14	GBAK01000134		BP15-16	GBAL01000130
						BP13-14	GBAK01000136		BP15-16	GBAL01000131
						BP13-14	GBAK01000140		BP15-16	GBAL01000132
						BP13-14	GBAK01000142		BP15-16	GBAL01000138
						BP13-14	GBAK01000143		BP15-16	GBAL01000141
						BP13-14	GBAK01000146		BP15-16	GBAL01000142
						BP13-14	GBAK01000147		BP15-16	GBAL01000147
						BP13-14	GBAK01000148		BP15-16	GBAL01000149
						BP13-14	GBAK01000150		BP15-16	GBAL01000150
						BP13-14	GBAK01000154		BP15-16	GBAL01000151
						BP13-14	GBAK01000156		BP15-16	GBAL01000152
						BP13-14	GBAK01000163		BP15-16	GBAL01000153
						BP13-14	GBAK01000164		BP15-16	GBAL01000154
						BP13-14	GBAK01000167		BP15-16	GBAL01000155
						BP13-14	GBAK01000168		BP15-16	GBAL01000159
						BP13-14	GBAK01000169		BP15-16	GBAL01000161
						BP13-14	GBAK01000170		BP15-16	GBAL01000164
						BP13-14	GBAK01000171		BP15-16	GBAL01000167
						BP13-14	GBAK01000173		BP15-16	GBAL01000170
						BP13-14	GBAK01000174		BP15-16	GBAL01000171
						BP13-14	GBAK01000175		BP15-16	GBAL01000173
						BP13-14	GBAK01000176		BP15-16	GBAL01000176
						BP13-14	GBAK01000177		BP15-16	GBAL01000178
						BP13-14	GBAK01000178		BP15-16	GBAL01000179
						BP13-14	GBAK01000181		BP15-16	GBAL01000183
						BP13-14	GBAK01000184		BP15-16	GBAL01000184
						BP13-14	GBAK01000186		BP15-16	GBAL01000187
						BP13-14	GBAK01000187		BP15-16	GBAL01000189
						BP13-14	GBAK01000189		BP15-16	GBAL01000190
						BP13-14	GBAK01000190		BP15-16	GBAL01000192
						BP13-14	GBAK01000192		BP15-16	GBAL01000193
						BP13-14	GBAK01000193		BP15-16	GBAL01000194
						BP13-14	GBAK01000199		BP15-16	GBAL01000195
						BP13-14	GBAK01000201		BP15-16	GBAL01000197
						BP13-14	GBAK01000204		BP15-16	GBAL01000198
						BP13-14	GBAK01000205		BP15-16	GBAL01000199
						BP13-14	GBAK01000206		BP15-16	GBAL01000200
						BP13-14	GBAK01000207		BP15-16	GBAL01000202
						BP13-14	GBAK01000208		BP15-16	GBAL01000203
						BP13-14	GBAK01000209		BP15-16	GBAL01000204
						BP13-14	GBAK01000210		BP15-16	GBAL01000205
						BP13-14	GBAK01000215		BP15-16	GBAL01000207
						BP13-14	GBAK01000218		BP15-16	GBAL01000208
						BP13-14	GBAK01000221		BP15-16	GBAL01000209
						BP13-14	GBAK01000222		BP15-16	GBAL01000211
						BP13-14	GBAK01000223		BP15-16	GBAL01000212
						BP13-14	GBAK01000224		BP15-16	GBAL01000214
						BP13-14	GBAK01000225		BP15-16	GBAL01000215
						BP13-14	GBAK01000226		BP15-16	GBAL01000216
						BP13-14	GBAK01000227		BP15-16	GBAL01000217
						BP13-14	GBAK01000228		BP15-16	GBAL01000218
						BP13-14	GBAK01000229		BP15-16	GBAL01000219
						BP13-14	GBAK01000230		BP15-16	GBAL01000223
						BP13-14	GBAK01000233		BP15-16	GBAL01000224
						BP13-14	GBAK01000237		BP15-16	GBAL01000225
						BP13-14	GBAK01000240		BP15-16	GBAL01000226
						BP13-14	GBAK01000241		BP15-16	GBAL01000227
						BP13-14	GBAK01000243		BP15-16	GBAL01000228
						BP13-14	GBAK01000245		BP15-16	GBAL01000229
						BP13-14	GBAK01000247		BP15-16	GBAL01000230
						BP13-14	GBAK01000250		BP15-16	GBAL01000231
						BP13-14	GBAK01000251		BP15-16	GBAL01000232
						BP13-14	GBAK01000252		BP15-16	GBAL01000233
						BP13-14	GBAK01000253		BP15-16	GBAL01000234
						BP13-14	GBAK01000255		BP15-16	GBAL01000236
						BP13-14	GBAK01000256		BP15-16	GBAL01000237
						BP13-14	GBAK01000257		BP15-16	GBAL01000238
						BP13-14	GBAK01000258		BP15-16	GBAL01000239
						BP13-14	GBAK01000259		BP15-16	GBAL01000240
						BP13-14	GBAK01000261		BP15-16	GBAL01000242
						BP13-14	GBAK01000265		BP15-16	GBAL01000244
						BP13-14	GBAK01000267		BP15-16	GBAL01000245
						BP13-14	GBAK01000271		BP15-16	GBAL01000250
						BP13-14	GBAK01000275		BP15-16	GBAL01000254
						BP13-14	GBAK01000276		BP15-16	GBAL01000256
						BP13-14	GBAK01000278		BP15-16	GBAL01000257
						BP13-14	GBAK01000280		BP15-16	GBAL01000258
						BP13-14	GBAK01000281
						BP13-14	GBAK01000284
						BP13-14	GBAK01000285
						BP13-14	GBAK01000286
						BP13-14	GBAK01000287
						BP13-14	GBAK01000288
						BP13-14	GBAK01000290
						BP13-14	GBAK01000293
						BP13-14	GBAK01000294
						BP13-14	GBAK01000295
						BP13-14	GBAK01000298
						BP13-14	GBAK01000300
						BP13-14	GBAK01000301
						BP13-14	GBAK01000304
						BP13-14	GBAK01000307
						BP13-14	GBAK01000308
						BP13-14	GBAK01000309
						BP13-14	GBAK01000310
						BP13-14	GBAK01000311
						BP13-14	GBAK01000312
						BP13-14	GBAK01000313
						BP13-14	GBAK01000314
						BP13-14	GBAK01000316
						BP13-14	GBAK01000317
						BP13-14	GBAK01000318
						BP13-14	GBAK01000323
						BP13-14	GBAK01000328
						BP13-14	GBAK01000331
						BP13-14	GBAK01000333
						BP13-14	GBAK01000334
						BP13-14	GBAK01000336
						BP13-14	GBAK01000339
						BP13-14	GBAK01000342
						BP13-14	GBAK01000344
						BP13-14	GBAK01000346
						BP13-14	GBAK01000347
						BP13-14	GBAK01000348
						BP13-14	GBAK01000349
						BP13-14	GBAK01000351
						BP13-14	GBAK01000352
						BP13-14	GBAK01000353
						BP13-14	GBAK01000357
						BP13-14	GBAK01000359
						BP13-14	GBAK01000360
						BP13-14	GBAK01000361
						BP13-14	GBAK01000362
						BP13-14	GBAK01000364
						BP13-14	GBAK01000366
						BP13-14	GBAK01000368
						BP13-14	GBAK01000369
						BP13-14	GBAK01000370
						BP13-14	GBAK01000371
						BP13-14	GBAK01000373
						BP13-14	GBAK01000376
						BP13-14	GBAK01000381
						BP13-14	GBAK01000382
						BP13-14	GBAK01000384
						BP13-14	GBAK01000389
						BP13-14	GBAK01000390
						BP13-14	GBAK01000391
						BP13-14	GBAK01000393
						BP13-14	GBAK01000394
						BP13-14	GBAK01000397
						BP13-14	GBAK01000398
						BP13-14	GBAK01000399
						BP13-14	GBAK01000400
						BP13-14	GBAK01000401
						BP13-14	GBAK01000402
						BP13-14	GBAK01000403
						BP13-14	GBAK01000405
						BP13-14	GBAK01000406
						BP13-14	GBAK01000407
						BP13-14	GBAK01000409
						BP13-14	GBAK01000410
						BP13-14	GBAK01000414
						BP13-14	GBAK01000415
						BP13-14	GBAK01000416

## Sheet: BP10
BP10_contig_1	GBAJ01000001
BP10_contig_6	GBAJ01000006
BP10_contig_13	GBAJ01000012
BP10_contig_14	GBAJ01000013
BP10_contig_15	GBAJ01000014
BP10_contig_17	GBAJ01000016
BP10_contig_18	GBAJ01000017
BP10_contig_32	GBAJ01000029
BP10_contig_34	GBAJ01000031
BP10_contig_35	GBAJ01000032
BP10_contig_42	GBAJ01000038
BP10_contig_50	GBAJ01000046
BP10_contig_51	GBAJ01000047
BP10_contig_60	GBAJ01000055
BP10_contig_62	GBAJ01000057
BP10_contig_63	GBAJ01000058
BP10_contig_64	GBAJ01000059
BP10_contig_65	GBAJ01000060
BP10_contig_66	GBAJ01000061
BP10_contig_68	GBAJ01000062
BP10_contig_69	GBAJ01000063
BP10_contig_73	GBAJ01000067
BP10_contig_74	GBAJ01000068
BP10_contig_75	GBAJ01000069
BP10_contig_76	GBAJ01000070
BP10_contig_81	GBAJ01000075
BP10_contig_91	GBAJ01000085
BP10_contig_93	GBAJ01000087
BP10_contig_95	GBAJ01000089
BP10_contig_99	GBAJ01000092
BP10_contig_100	GBAJ01000093
BP10_contig_102	GBAJ01000095
BP10_contig_104	GBAJ01000097
BP10_contig_113	GBAJ01000106
BP10_contig_114	GBAJ01000107
BP10_contig_115	GBAJ01000108

## Sheet: BP13-14
BP13-14_contig_2	GBAK01000001
BP13-14_contig_3	GBAK01000002
BP13-14_contig_6	GBAK01000005
BP13-14_contig_7	GBAK01000006
BP13-14_contig_8	GBAK01000007
BP13-14_contig_11	GBAK01000010
BP13-14_contig_12	GBAK01000011
BP13-14_contig_13	GBAK01000012
BP13-14_contig_14	GBAK01000013
BP13-14_contig_16	GBAK01000015
BP13-14_contig_17	GBAK01000016
BP13-14_contig_18	GBAK01000017
BP13-14_contig_19	GBAK01000018
BP13-14_contig_20	GBAK01000019
BP13-14_contig_23	GBAK01000022
BP13-14_contig_24	GBAK01000023
BP13-14_contig_30	GBAK01000029
BP13-14_contig_31	GBAK01000030
BP13-14_contig_33	GBAK01000032
BP13-14_contig_35	GBAK01000034
BP13-14_contig_37	GBAK01000036
BP13-14_contig_39	GBAK01000038
BP13-14_contig_42	GBAK01000041
BP13-14_contig_44	GBAK01000043
BP13-14_contig_47	GBAK01000046
BP13-14_contig_48	GBAK01000047
BP13-14_contig_49	GBAK01000048
BP13-14_contig_52	GBAK01000051
BP13-14_contig_53	GBAK01000052
BP13-14_contig_54	GBAK01000053
BP13-14_contig_55	GBAK01000054
BP13-14_contig_58	GBAK01000057
BP13-14_contig_61	GBAK01000060
BP13-14_contig_64	GBAK01000063
BP13-14_contig_66	GBAK01000065
BP13-14_contig_71	GBAK01000070
BP13-14_contig_75	GBAK01000074
BP13-14_contig_79	GBAK01000078
BP13-14_contig_81	GBAK01000080
BP13-14_contig_86	GBAK01000085
BP13-14_contig_87	GBAK01000086
BP13-14_contig_88	GBAK01000087
BP13-14_contig_89	GBAK01000088
BP13-14_contig_90	GBAK01000089
BP13-14_contig_91	GBAK01000090
BP13-14_contig_96	GBAK01000095
BP13-14_contig_97	GBAK01000096
BP13-14_contig_100	GBAK01000099
BP13-14_contig_104	GBAK01000103
BP13-14_contig_105	GBAK01000104
BP13-14_contig_107	GBAK01000106
BP13-14_contig_108	GBAK01000107
BP13-14_contig_113	GBAK01000112
BP13-14_contig_116	GBAK01000115
BP13-14_contig_118	GBAK01000117
BP13-14_contig_119	GBAK01000118
BP13-14_contig_121	GBAK01000120
BP13-14_contig_123	GBAK01000122
BP13-14_contig_125	GBAK01000124
BP13-14_contig_126	GBAK01000125
BP13-14_contig_127	GBAK01000126
BP13-14_contig_128	GBAK01000127
BP13-14_contig_129	GBAK01000128
BP13-14_contig_130	GBAK01000129
BP13-14_contig_131	GBAK01000130
BP13-14_contig_132	GBAK01000131
BP13-14_contig_135	GBAK01000134
BP13-14_contig_137	GBAK01000136
BP13-14_contig_141	GBAK01000140
BP13-14_contig_143	GBAK01000142
BP13-14_contig_144	GBAK01000143
BP13-14_contig_147	GBAK01000146
BP13-14_contig_148	GBAK01000147
BP13-14_contig_149	GBAK01000148
BP13-14_contig_151	GBAK01000150
BP13-14_contig_155	GBAK01000154
BP13-14_contig_157	GBAK01000156
BP13-14_contig_164	GBAK01000163
BP13-14_contig_165	GBAK01000164
BP13-14_contig_168	GBAK01000167
BP13-14_contig_169	GBAK01000168
BP13-14_contig_170	GBAK01000169
BP13-14_contig_171	GBAK01000170
BP13-14_contig_172	GBAK01000171
BP13-14_contig_174	GBAK01000173
BP13-14_contig_175	GBAK01000174
BP13-14_contig_176	GBAK01000175
BP13-14_contig_177	GBAK01000176
BP13-14_contig_178	GBAK01000177
BP13-14_contig_179	GBAK01000178
BP13-14_contig_182	GBAK01000181
BP13-14_contig_185	GBAK01000184
BP13-14_contig_187	GBAK01000186
BP13-14_contig_188	GBAK01000187
BP13-14_contig_190	GBAK01000189
BP13-14_contig_191	GBAK01000190
BP13-14_contig_193	GBAK01000192
BP13-14_contig_194	GBAK01000193
BP13-14_contig_200	GBAK01000199
BP13-14_contig_202	GBAK01000201
BP13-14_contig_205	GBAK01000204
BP13-14_contig_206	GBAK01000205
BP13-14_contig_207	GBAK01000206
BP13-14_contig_208	GBAK01000207
BP13-14_contig_209	GBAK01000208
BP13-14_contig_210	GBAK01000209
BP13-14_contig_211	GBAK01000210
BP13-14_contig_216	GBAK01000215
BP13-14_contig_219	GBAK01000218
BP13-14_contig_222	GBAK01000221
BP13-14_contig_223	GBAK01000222
BP13-14_contig_225	GBAK01000223
BP13-14_contig_226	GBAK01000224
BP13-14_contig_227	GBAK01000225
BP13-14_contig_228	GBAK01000226
BP13-14_contig_229	GBAK01000227
BP13-14_contig_230	GBAK01000228
BP13-14_contig_231	GBAK01000229
BP13-14_contig_232	GBAK01000230
BP13-14_contig_235	GBAK01000233
BP13-14_contig_239	GBAK01000237
BP13-14_contig_242	GBAK01000240
BP13-14_contig_243	GBAK01000241
BP13-14_contig_245	GBAK01000243
BP13-14_contig_247	GBAK01000245
BP13-14_contig_249	GBAK01000247
BP13-14_contig_252	GBAK01000250
BP13-14_contig_253	GBAK01000251
BP13-14_contig_254	GBAK01000252
BP13-14_contig_255	GBAK01000253
BP13-14_contig_257	GBAK01000255
BP13-14_contig_258	GBAK01000256
BP13-14_contig_259	GBAK01000257
BP13-14_contig_260	GBAK01000258
BP13-14_contig_261	GBAK01000259
BP13-14_contig_263	GBAK01000261
BP13-14_contig_267	GBAK01000265
BP13-14_contig_269	GBAK01000267
BP13-14_contig_273	GBAK01000271
BP13-14_contig_277	GBAK01000275
BP13-14_contig_278	GBAK01000276
BP13-14_contig_280	GBAK01000278
BP13-14_contig_282	GBAK01000280
BP13-14_contig_283	GBAK01000281
BP13-14_contig_286	GBAK01000284
BP13-14_contig_287	GBAK01000285
BP13-14_contig_288	GBAK01000286
BP13-14_contig_289	GBAK01000287
BP13-14_contig_290	GBAK01000288
BP13-14_contig_292	GBAK01000290
BP13-14_contig_295	GBAK01000293
BP13-14_contig_296	GBAK01000294
BP13-14_contig_297	GBAK01000295
BP13-14_contig_300	GBAK01000298
BP13-14_contig_302	GBAK01000300
BP13-14_contig_303	GBAK01000301
BP13-14_contig_306	GBAK01000304
BP13-14_contig_309	GBAK01000307
BP13-14_contig_310	GBAK01000308
BP13-14_contig_311	GBAK01000309
BP13-14_contig_312	GBAK01000310
BP13-14_contig_313	GBAK01000311
BP13-14_contig_314	GBAK01000312
BP13-14_contig_315	GBAK01000313
BP13-14_contig_316	GBAK01000314
BP13-14_contig_318	GBAK01000316
BP13-14_contig_319	GBAK01000317
BP13-14_contig_320	GBAK01000318
BP13-14_contig_325	GBAK01000323
BP13-14_contig_330	GBAK01000328
BP13-14_contig_333	GBAK01000331
BP13-14_contig_335	GBAK01000333
BP13-14_contig_336	GBAK01000334
BP13-14_contig_338	GBAK01000336
BP13-14_contig_341	GBAK01000339
BP13-14_contig_344	GBAK01000342
BP13-14_contig_346	GBAK01000344
BP13-14_contig_348	GBAK01000346
BP13-14_contig_349	GBAK01000347
BP13-14_contig_350	GBAK01000348
BP13-14_contig_351	GBAK01000349
BP13-14_contig_353	GBAK01000351
BP13-14_contig_354	GBAK01000352
BP13-14_contig_355	GBAK01000353
BP13-14_contig_359	GBAK01000357
BP13-14_contig_362	GBAK01000359
BP13-14_contig_363	GBAK01000360
BP13-14_contig_364	GBAK01000361
BP13-14_contig_365	GBAK01000362
BP13-14_contig_367	GBAK01000364
BP13-14_contig_369	GBAK01000366
BP13-14_contig_371	GBAK01000368
BP13-14_contig_372	GBAK01000369
BP13-14_contig_373	GBAK01000370
BP13-14_contig_374	GBAK01000371
BP13-14_contig_376	GBAK01000373
BP13-14_contig_379	GBAK01000376
BP13-14_contig_384	GBAK01000381
BP13-14_contig_385	GBAK01000382
BP13-14_contig_387	GBAK01000384
BP13-14_contig_392	GBAK01000389
BP13-14_contig_393	GBAK01000390
BP13-14_contig_394	GBAK01000391
BP13-14_contig_396	GBAK01000393
BP13-14_contig_397	GBAK01000394
BP13-14_contig_400	GBAK01000397
BP13-14_contig_401	GBAK01000398
BP13-14_contig_402	GBAK01000399
BP13-14_contig_403	GBAK01000400
BP13-14_contig_404	GBAK01000401
BP13-14_contig_405	GBAK01000402
BP13-14_contig_406	GBAK01000403
BP13-14_contig_408	GBAK01000405
BP13-14_contig_409	GBAK01000406
BP13-14_contig_410	GBAK01000407
BP13-14_contig_412	GBAK01000409
BP13-14_contig_413	GBAK01000410
BP13-14_contig_417	GBAK01000414
BP13-14_contig_418	GBAK01000415
BP13-14_contig_419	GBAK01000416

## Sheet: BP15-16
BP15-16_contig_3	GBAL01000002
BP15-16_contig_5	GBAL01000003
BP15-16_contig_6	GBAL01000004
BP15-16_contig_7	GBAL01000005
BP15-16_contig_10	GBAL01000008
BP15-16_contig_17	GBAL01000015
BP15-16_contig_20	GBAL01000018
BP15-16_contig_21	GBAL01000019
BP15-16_contig_22	GBAL01000020
BP15-16_contig_27	GBAL01000025
BP15-16_contig_32	GBAL01000030
BP15-16_contig_34	GBAL01000032
BP15-16_contig_36	GBAL01000034
BP15-16_contig_41	GBAL01000039
BP15-16_contig_43	GBAL01000041
BP15-16_contig_44	GBAL01000042
BP15-16_contig_45	GBAL01000043
BP15-16_contig_47	GBAL01000045
BP15-16_contig_48	GBAL01000046
BP15-16_contig_49	GBAL01000047
BP15-16_contig_52	GBAL01000050
BP15-16_contig_56	GBAL01000054
BP15-16_contig_58	GBAL01000056
BP15-16_contig_63	GBAL01000060
BP15-16_contig_64	GBAL01000061
BP15-16_contig_65	GBAL01000062
BP15-16_contig_66	GBAL01000063
BP15-16_contig_67	GBAL01000064
BP15-16_contig_68	GBAL01000065
BP15-16_contig_69	GBAL01000066
BP15-16_contig_70	GBAL01000067
BP15-16_contig_72	GBAL01000068
BP15-16_contig_74	GBAL01000070
BP15-16_contig_75	GBAL01000071
BP15-16_contig_78	GBAL01000074
BP15-16_contig_79	GBAL01000075
BP15-16_contig_85	GBAL01000081
BP15-16_contig_86	GBAL01000082
BP15-16_contig_87	GBAL01000083
BP15-16_contig_91	GBAL01000087
BP15-16_contig_92	GBAL01000088
BP15-16_contig_94	GBAL01000090
BP15-16_contig_95	GBAL01000091
BP15-16_contig_98	GBAL01000093
BP15-16_contig_99	GBAL01000094
BP15-16_contig_100	GBAL01000095
BP15-16_contig_101	GBAL01000096
BP15-16_contig_102	GBAL01000097
BP15-16_contig_105	GBAL01000100
BP15-16_contig_106	GBAL01000101
BP15-16_contig_107	GBAL01000102
BP15-16_contig_109	GBAL01000104
BP15-16_contig_110	GBAL01000105
BP15-16_contig_111	GBAL01000106
BP15-16_contig_112	GBAL01000107
BP15-16_contig_114	GBAL01000109
BP15-16_contig_115	GBAL01000110
BP15-16_contig_116	GBAL01000111
BP15-16_contig_120	GBAL01000115
BP15-16_contig_124	GBAL01000119
BP15-16_contig_125	GBAL01000120
BP15-16_contig_128	GBAL01000123
BP15-16_contig_129	GBAL01000124
BP15-16_contig_130	GBAL01000125
BP15-16_contig_133	GBAL01000128
BP15-16_contig_134	GBAL01000129
BP15-16_contig_135	GBAL01000130
BP15-16_contig_136	GBAL01000131
BP15-16_contig_137	GBAL01000132
BP15-16_contig_143	GBAL01000138
BP15-16_contig_146	GBAL01000141
BP15-16_contig_147	GBAL01000142
BP15-16_contig_152	GBAL01000147
BP15-16_contig_154	GBAL01000149
BP15-16_contig_155	GBAL01000150
BP15-16_contig_156	GBAL01000151
BP15-16_contig_157	GBAL01000152
BP15-16_contig_158	GBAL01000153
BP15-16_contig_159	GBAL01000154
BP15-16_contig_160	GBAL01000155
BP15-16_contig_164	GBAL01000159
BP15-16_contig_166	GBAL01000161
BP15-16_contig_169	GBAL01000164
BP15-16_contig_173	GBAL01000167
BP15-16_contig_176	GBAL01000170
BP15-16_contig_177	GBAL01000171
BP15-16_contig_179	GBAL01000173
BP15-16_contig_182	GBAL01000176
BP15-16_contig_184	GBAL01000178
BP15-16_contig_185	GBAL01000179
BP15-16_contig_189	GBAL01000183
BP15-16_contig_190	GBAL01000184
BP15-16_contig_193	GBAL01000187
BP15-16_contig_195	GBAL01000189
BP15-16_contig_196	GBAL01000190
BP15-16_contig_198	GBAL01000192
BP15-16_contig_199	GBAL01000193
BP15-16_contig_200	GBAL01000194
BP15-16_contig_201	GBAL01000195
BP15-16_contig_203	GBAL01000197
BP15-16_contig_204	GBAL01000198
BP15-16_contig_205	GBAL01000199
BP15-16_contig_206	GBAL01000200
BP15-16_contig_208	GBAL01000202
BP15-16_contig_209	GBAL01000203
BP15-16_contig_210	GBAL01000204
BP15-16_contig_211	GBAL01000205
BP15-16_contig_213	GBAL01000207
BP15-16_contig_214	GBAL01000208
BP15-16_contig_215	GBAL01000209
BP15-16_contig_217	GBAL01000211
BP15-16_contig_218	GBAL01000212
BP15-16_contig_220	GBAL01000214
BP15-16_contig_221	GBAL01000215
BP15-16_contig_222	GBAL01000216
BP15-16_contig_223	GBAL01000217
BP15-16_contig_224	GBAL01000218
BP15-16_contig_225	GBAL01000219
BP15-16_contig_229	GBAL01000223
BP15-16_contig_230	GBAL01000224
BP15-16_contig_231	GBAL01000225
BP15-16_contig_232	GBAL01000226
BP15-16_contig_233	GBAL01000227
BP15-16_contig_234	GBAL01000228
BP15-16_contig_235	GBAL01000229
BP15-16_contig_236	GBAL01000230
BP15-16_contig_237	GBAL01000231
BP15-16_contig_238	GBAL01000232
BP15-16_contig_239	GBAL01000233
BP15-16_contig_240	GBAL01000234
BP15-16_contig_242	GBAL01000236
BP15-16_contig_243	GBAL01000237
BP15-16_contig_244	GBAL01000238
BP15-16_contig_245	GBAL01000239
BP15-16_contig_246	GBAL01000240
BP15-16_contig_248	GBAL01000242
BP15-16_contig_250	GBAL01000244
BP15-16_contig_251	GBAL01000245
BP15-16_contig_256	GBAL01000250
BP15-16_contig_260	GBAL01000254
BP15-16_contig_262	GBAL01000256
BP15-16_contig_263	GBAL01000257
BP15-16_contig_264	GBAL01000258
